# Supplementary material for: Anthelmintic Potential of Agelasine Alkaloids from the Australian Marine Sponge Agelas axifera
Source: Mar Drugs. 2025 Jul 1;23(7):276. doi: 10.3390/md23070276 (PMC12299395; doi:10.3390/md23070276)
Supplement: Supplementary file 1 [file marinedrugs-23-00276-s001.zip]

Archive with 1 entries (1 files):
- marinedrugs-3714838-supplementary.pdf
